# Supplementary material for: Anomalous normal fluid response in a chiral superconductor UTe2
Source: Nat Commun. 2021 May 11;12:2644. doi: 10.1038/s41467-021-22906-6 (PMC8113495; doi:10.1038/s41467-021-22906-6)
Supplement: Supplementary file 3 — Source Data [file 41467_2021_22906_MOESM3_ESM.xlsx]

## Sheet: Fig. 1
Quantity	T	Rs	Errorbar_Rs	Xs	Errorbar_Xs
unit	K	Ohm	Ohm	Ohm	Ohm
values	0.05	0.01415	2.44002e-05	0.06585	0.00219
	0.055	0.01416	2.47264e-05	0.06587	0.00219
	0.063	0.0142	2.70283e-05	0.06587	0.00219
	0.071	0.01419	2.37094e-05	0.06583	0.00219
	0.08	0.0142	2.58505e-05	0.06584	0.00219
	0.092	0.01422	2.53947e-05	0.06586	0.00219
	0.104	0.01425	2.5778e-05	0.06592	0.00219
	0.116	0.01434	2.35742e-05	0.06598	0.00219
	0.128	0.01439	2.51292e-05	0.06605	0.00219
	0.14	0.01444	2.51656e-05	0.06614	0.00219
	0.152	0.0145	2.53795e-05	0.06622	0.00219
	0.164	0.01459	2.72181e-05	0.06632	0.00219
	0.176	0.01467	2.61258e-05	0.06629	0.00219
	0.188	0.01477	2.51602e-05	0.06656	0.00219
	0.2	0.01487	2.59157e-05	0.06671	0.00219
	0.212	0.01499	2.43272e-05	0.06685	0.00219
	0.224	0.01509	2.77953e-05	0.06698	0.00219
	0.236	0.01521	2.59865e-05	0.06711	0.00219
	0.247	0.01533	2.61168e-05	0.0673	0.00219
	0.261	0.01547	2.56807e-05	0.06748	0.00219
	0.272	0.01563	2.60762e-05	0.06768	0.00219
	0.285	0.01579	2.80185e-05	0.06787	0.00219
	0.297	0.01594	2.73069e-05	0.06808	0.00219
	0.309	0.01615	2.65504e-05	0.06832	0.00219
	0.323	0.01627	2.87165e-05	0.06853	0.00219
	0.335	0.01647	2.8343e-05	0.06874	0.00219
	0.348	0.01665	2.9774e-05	0.06897	0.00219
	0.357	0.01681	2.96492e-05	0.06922	0.00219
	0.368	0.01698	3.06535e-05	0.06947	0.00219
	0.383	0.01723	3.07286e-05	0.06976	0.00219
	0.394	0.01743	3.28732e-05	0.07002	0.00219
	0.405	0.01768	3.3696e-05	0.0703	0.00219
	0.421	0.01791	3.22573e-05	0.07066	0.00219
	0.431	0.0181	3.23964e-05	0.07088	0.00219
	0.443	0.01833	3.32776e-05	0.07106	0.00219
	0.456	0.01854	3.32135e-05	0.07135	0.00219
	0.465	0.0188	3.55e-05	0.07162	0.00219
	0.476	0.01905	3.64713e-05	0.07192	0.00219
	0.49	0.0194	3.53215e-05	0.07226	0.00219
	0.537	0.02066	3.94711e-05	0.07372	0.00219
	0.585	0.02185	4.50442e-05	0.07507	0.00219
	0.634	0.02316	5.02545e-05	0.07641	0.00219
	0.68	0.02442	5.25421e-05	0.07771	0.00219
	0.728	0.02584	6.10967e-05	0.07909	0.00219
	0.775	0.02746	6.72522e-05	0.08056	0.00219
	0.82	0.02932	0.000446022	0.08277	0.00219
	0.871	0.03192	0.000516376	0.08492	0.00219
	0.92	0.03507	0.000545696	0.08754	0.00219
	0.967	0.0389	0.000606431	0.09068	0.00219
	1.01	0.04328	0.000683407	0.09372	0.00219
	1.06	0.04761	0.000755444	0.09694	0.00219
	1.11	0.05287	0.000842868	0.10032	0.00219
	1.16	0.05808	0.000929579	0.10367	0.0022
	1.2	0.0638	0.00102	0.10718	0.00221
	1.25	0.06986	0.00113	0.11062	0.00223
	1.3	0.0767	0.00124	0.11399	0.00225
	1.34	0.08295	0.00134	0.1165	0.00227
	1.38	0.08793	0.00143	0.11858	0.00233
	1.43	0.09583	0.00156	0.11833	0.00234
	1.45	0.10195	0.00166	0.11726	0.00229
	1.47	0.10442	0.0017	0.11677	0.00234
	1.5	0.1092	0.00178	0.11519	0.00236
	1.52	0.11216	0.00183	0.11462	0.00234
	1.55	0.11276	0.00184	0.11369	0.00234
	1.56	0.11291	0.00184	0.11378	0.00235
	1.58	0.11336	0.00185	0.1134	0.00235
	1.59	0.11374	0.00186	0.11405	0.00235
	1.61	0.11423	0.00186	0.11382	0.00234
	1.62	0.11481	0.00187	0.11472	0.00234
	1.65	0.11479	0.00187	0.11438	0.00234
	1.69	0.11521	0.00188	0.11437	0.00233
	1.72	0.11569	0.00189	0.11553	0.00234
	1.75	0.1166	0.0019	0.11607	0.00232
	1.79	0.11663	0.0019	0.11633	0.00233
	1.82	0.11684	0.00191	0.1165	0.00233
	1.86	0.11769	0.00192	0.11723	0.00232
	1.91	0.11806	0.00193	0.11793	0.00233
	1.97	0.1189	0.00194	0.11842	0.00231
	2.06	0.11926	0.00195	0.11883	0.00233
	2.16	0.12046	0.00197	0.12007	0.00232
	2.25	0.12249	0.002	0.12242	0.00231
	2.36	0.12326	0.00202	0.1235	0.00232
	2.46	0.12423	0.00203	0.12396	0.00231
	2.56	0.1259	0.00206	0.12607	0.00232
	2.66	0.12761	0.00209	0.12816	0.00231
	2.76	0.1282	0.0021	0.12779	0.00231
	2.87	0.12939	0.00212	0.12947	0.00231
	2.96	0.13137	0.00215	0.13189	0.0023

## Sheet: Fig. 2
Fig. 2(a)	Quantity	T	sig1	errorbar	sig2 (muOhm) -1 m -1	errorbar			Fig. 2(b)		CeCoIn5		Ti		UTe2
	unit	K	(microOhm) -1 m -1	(microOhm) -1 m -1	(microOhm) -1 m -1	(microOhm) -1 m -1				T/Tc	sigma_1/sigma_n	T/Tc	sigma_1/sigma_n	T/Tc	sigma_1/sigma_n
	values	0.05	8.05286	0.74335	17.873	1.03288				0.02871	0.16667	0.09671	0	0.03165	2.32845
		0.055	8.05014	0.74271	17.861	1.0319				0.04806	0.16667	0.14132	0	0.03481	2.32767
		0.063	8.06836	0.74311	17.8462	1.03097				0.0674	0.21429	0.18968	0	0.03987	2.33294
		0.071	8.07692	0.74586	17.8679	1.03168				0.08997	0.2619	0.23052	0.01538	0.04494	2.33541
		0.08	8.07832	0.7448	17.8566	1.03134				0.11093	0.30952	0.26018	0.0359	0.05063	2.33582
		0.092	8.08527	0.74542	17.8437	1.02981				0.13673	0.30952	0.29726	0.06154	0.05823	2.33783
		0.104	8.07715	0.74374	17.8062	1.02653				0.15607	0.33333	0.31938	0.10256	0.06582	2.33548
		0.116	8.09391	0.74518	17.7469	1.01976				0.17864	0.38095	0.33783	0.13333	0.07342	2.34033
		0.128	8.09682	0.74375	17.6956	1.01539				0.20282	0.40476	0.36368	0.17436	0.08101	2.34117
		0.14	8.08994	0.74193	17.6369	1.00996				0.22539	0.42857	0.37824	0.24103	0.08861	2.33918
		0.152	8.08928	0.74064	17.579	1.00456				0.24313	0.42857	0.40051	0.25128	0.0962	2.33899
		0.164	8.09565	0.73898	17.5051	0.9981				0.2657	0.40476	0.42993	0.32308	0.1038	2.34083
		0.176	8.13994	0.74334	17.4896	0.99537				0.28665	0.47619	0.44092	0.35897	0.11139	2.35363
		0.188	8.09225	0.7362	17.3345	0.98133				0.31083	0.45238	0.45555	0.41026	0.11899	2.33984
		0.2	8.08606	0.73329	17.2334	0.97222				0.3334	0.5	0.47024	0.45128	0.12658	2.33805
		0.212	8.08875	0.73223	17.1331	0.96219				0.35758	0.52381	0.48857	0.50769	0.13418	2.33883
		0.224	8.09004	0.72903	17.0397	0.95466				0.37852	0.57143	0.50325	0.54872	0.14177	2.3392
		0.236	8.09748	0.72858	16.9441	0.94495				0.40107	0.61905	0.52151	0.62051	0.14937	2.34136
		0.247	8.08519	0.72493	16.8212	0.9338				0.42041	0.61905	0.54356	0.67692	0.15633	2.3378
		0.261	8.08116	0.72232	16.7007	0.92256				0.44457	0.69048	0.55822	0.72308	0.16519	2.33664
		0.272	8.08257	0.71956	16.5651	0.91014				0.4655	0.71429	0.56918	0.7641	0.17215	2.33705
		0.285	8.08094	0.71596	16.4321	0.8986				0.48807	0.71429	0.58382	0.81538	0.18038	2.33657
		0.297	8.07475	0.7129	16.2952	0.88591				0.51061	0.78571	0.60222	0.85641	0.18797	2.33478
		0.309	8.07672	0.71006	16.1321	0.87071				0.53154	0.83333	0.61314	0.90769	0.19557	2.33535
		0.323	8.05619	0.70489	16.0106	0.86081				0.5557	0.85714	0.62051	0.92308	0.20443	2.32942
		0.335	8.06464	0.7028	15.8635	0.84717				0.57825	0.88095	0.63504	0.99487	0.21203	2.33186
		0.348	8.05806	0.69872	15.7189	0.83472				0.6008	0.95238	0.65347	1.03077	0.22025	2.32996
		0.357	8.0377	0.694	15.5756	0.8222				0.62336	0.97619	0.67173	1.10256	0.22595	2.32407
		0.368	8.02255	0.68925	15.4276	0.8096				0.6427	1.02381	0.69376	1.1641	0.23291	2.31969
		0.383	8.02053	0.68521	15.2417	0.79309				0.66365	0.97619	0.71586	1.21026	0.24241	2.31911
		0.394	8.00875	0.68022	15.086	0.78023				0.68783	1	0.73064	1.23077	0.24937	2.3157
		0.405	8.0056	0.67597	14.9075	0.7648				0.71041	1.09524	0.7416	1.27179	0.25633	2.31479
		0.421	7.97138	0.66943	14.7146	0.7481				0.73462	1.14286	0.74513	1.31282	0.26646	2.3049
		0.431	7.96406	0.66598	14.5822	0.73673				0.75559	1.21429	0.77481	1.32821	0.27278	2.30278
		0.443	7.9873	0.66499	14.4515	0.72515				0.77658	1.2619	0.80447	1.34872	0.28038	2.3095
		0.456	7.96751	0.65997	14.2936	0.71186				0.79594	1.30952	0.83423	1.34872	0.28861	2.30378
		0.465	7.96506	0.6556	14.1294	0.69848				0.82177	1.35714	0.87143	1.34872	0.2943	2.30307
		0.476	7.95309	0.65068	13.9591	0.68442				0.84599	1.42857	0.87478	1.42564	0.30127	2.29961
		0.49	7.95549	0.64678	13.7502	0.66619				0.86699	1.42857	0.89394	1.30769	0.31013	2.3003
		0.537	7.88395	0.62271	12.9632	0.60289				0.888	1.45238	0.92394	1.25641	0.33987	2.27962
		0.585	7.80668	0.60009	12.2756	0.54985				0.90415	1.5	0.93904	1.21026	0.37025	2.25727
		0.634	7.74458	0.57917	11.6004	0.4986				0.91871	1.42857	0.95414	1.1641	0.40127	2.23932
		0.68	7.66622	0.5591	10.9926	0.45338				0.93163	1.40476	0.97293	1.12308	0.43038	2.21666
		0.728	7.58208	0.53718	10.3676	0.40969				0.94294	1.33333	0.9844	1.05641	0.46076	2.19233
		0.775	7.49893	0.51543	9.72017	0.36476				0.96072	1.21429	1.01436	1.01538	0.49051	2.16829
		0.82	7.25879	0.42842	8.96042	0.39974				0.97527	1.11905	1.05904	1.00513	0.51899	2.09885
		0.871	7.11672	0.40075	8.12931	0.35444				0.9898	1.04762	1.08882	1	0.55127	2.05777
		0.92	6.90423	0.37389	7.23301	0.29755				1.00433	1	1.11488	0.99487	0.58228	1.99633
		0.967	6.61918	0.3406	6.29388	0.24597				1.02692	0.97619			0.61203	1.91391
		1.01	6.35277	0.31084	5.41156	0.20176				1.04466	0.97619			0.63924	1.83688
		1.06	6.03384	0.28172	4.6607	0.16631				1.05917	0.97619			0.67089	1.74466
		1.11	5.70409	0.25381	3.90917	0.13302				1.07209	0.92857			0.70253	1.64932
		1.16	5.37065	0.22925	3.28878	0.1075								0.73418	1.5529
		1.2	5.02449	0.2064	2.72447	0.08572								0.75949	1.45281
		1.25	4.69091	0.18658	2.23267	0.06772								0.79114	1.35636
		1.3	4.36363	0.16828	1.77432	0.05166								0.82278	1.26173
		1.34	4.10853	0.15561	1.42261	0.03948								0.8481	1.18797
		1.38	3.90425	0.148	1.18485	0.03082								0.87342	1.1289
		1.43	3.75137	0.14059	0.79696	0.01644								0.90506	1.0847
		1.45	3.64739	0.13386	0.51199	0.00688								0.91772	1.05463
		1.47	3.60115	0.13397	0.40365	0.00134								0.93038	1.04126
		1.5	3.52453	0.13139	0.18813	0.00786								0.94937	1.01911
		1.52	3.4566	0.12769	0.07499	0.0115								0.96203	0.99946
		1.55	3.46793	0.12832	0.02864	0.01382								0.98101	1.00274
		1.56	3.46073	0.12814	0.02639	0.01398								0.98734	1.00066
		1.58	3.45846	0.12808	0.00111	0.01513								1	1
		1.59	3.42725	0.12659	0.00926	0.01429								1.00633	0.99098
		1.61	3.41954	0.12597	-0.01221	0.01488								1.01899	0.98875
		1.62	3.37584	0.1239	-0.00262	0.0138								1.02532	0.97611
		1.65	3.38628	0.12441	-0.01214	0.01439								1.0443	0.97913
		1.69	3.37433	0.12374	-0.02467	0.01466								1.06962	0.97568
		1.72	3.32633	0.12174	-0.00467	0.01333								1.08861	0.9618
		1.75	3.28514	0.11931	-0.01509	0.01267								1.10759	0.94989
		1.79	3.27699	0.11905	-0.00853	0.01239								1.13291	0.94753
		1.82	3.26617	0.11869	-0.00941	0.01242								1.1519	0.9444
		1.86	3.22252	0.11643	-0.01251	0.0117								1.17722	0.93178
		1.91	3.19333	0.11532	-0.00354	0.01115								1.20886	0.92334
		1.97	3.15782	0.11323	-0.01269	0.01059								1.24684	0.91307
		2.06	3.13728	0.11266	-0.01136	0.01063								1.3038	0.90713
		2.16	3.07388	0.10966	-0.00979	0.00961								1.36709	0.8888
		2.25	2.96492	0.1043	-0.0016	0.00743								1.42405	0.8573
		2.36	2.92061	0.10262	0.0057	0.0069								1.49367	0.84448
		2.46	2.88722	0.10099	-0.00628	0.00682								1.55696	0.83483
		2.56	2.80128	0.09737	0.00373	0.00559								1.62025	0.80998
		2.66	2.71842	0.09341	0.01173	0.00403								1.68354	0.78602
		2.76	2.71375	0.09342	-0.00862	0.00495								1.74684	0.78467
		2.87	2.65409	0.09088	0.00166	0.00396								1.81646	0.76742
		2.96	2.56604	0.08671	0.01004	0.00235								1.87342	0.74196

## Sheet: Fig. 3
	experimental data					Fit to theoretical formula
T/Tc	superfluid density				T/Tc	polar A orth I	chiral A||I	Polar A || I	chiral A orto I
0.03125	0.99435		Tc = 1.6 K		0	1	1	1	1
0.03438	0.99368				0.002	0.99896	0.99999	1	1
0.03938	0.99285				0.004	0.99792	0.99996	1	1
0.04437	0.99407				0.006	0.99688	0.9999	1	1
0.05	0.99344				0.008	0.99584	0.99983	0.99999	1
0.0575	0.99271				0.01	0.9948	0.99973	0.99999	1
0.065	0.99063				0.012	0.99376	0.99962	0.99998	1
0.0725	0.98733				0.014	0.99272	0.99948	0.99997	1
0.08	0.98448				0.016	0.99168	0.99932	0.99995	1
0.0875	0.98121				0.018	0.99065	0.99914	0.99993	0.99999
0.095	0.97799				0.02	0.98961	0.99893	0.9999	0.99999
0.1025	0.97388				0.022	0.98857	0.99871	0.99987	0.99999
0.11	0.97302				0.024	0.98753	0.99846	0.99983	0.99998
0.1175	0.96439				0.026	0.98649	0.9982	0.99979	0.99998
0.125	0.95876				0.028	0.98545	0.99791	0.99974	0.99997
0.1325	0.95318				0.03	0.98441	0.9976	0.99967	0.99996
0.14	0.94798				0.032	0.98337	0.99727	0.99961	0.99995
0.1475	0.94267				0.034	0.98233	0.99692	0.99953	0.99993
0.15438	0.93583				0.036	0.98129	0.99654	0.99944	0.99991
0.16312	0.92913				0.038	0.98025	0.99615	0.99934	0.99989
0.17	0.92158				0.04	0.97921	0.99573	0.99923	0.99987
0.17813	0.91418				0.042	0.97817	0.99529	0.99911	0.99984
0.18563	0.90657				0.044	0.97713	0.99483	0.99897	0.99981
0.19312	0.89749				0.046	0.97609	0.99435	0.99883	0.99977
0.20188	0.89073				0.048	0.97505	0.99385	0.99867	0.99973
0.20938	0.88255				0.05	0.97401	0.99333	0.99849	0.99968
0.2175	0.8745				0.052	0.97297	0.99278	0.99831	0.99962
0.22312	0.86653				0.054	0.97194	0.99222	0.9981	0.99956
0.23	0.8583				0.056	0.9709	0.99163	0.99788	0.99949
0.23938	0.84796				0.058	0.96986	0.99102	0.99765	0.99942
0.24625	0.8393				0.06	0.96882	0.99039	0.9974	0.99933
0.25312	0.82937				0.062	0.96778	0.98974	0.99713	0.99924
					0.064	0.96674	0.98907	0.99684	0.99914
					0.066	0.9657	0.98838	0.99654	0.99902
					0.068	0.96466	0.98766	0.99621	0.9989
					0.07	0.96362	0.98692	0.99587	0.99876
					0.072	0.96258	0.98617	0.9955	0.99862
					0.074	0.96154	0.98539	0.99512	0.99846
					0.076	0.9605	0.98459	0.99471	0.99828
					0.078	0.95946	0.98377	0.99428	0.99809
					0.08	0.95842	0.98292	0.99383	0.99789
					0.082	0.95738	0.98206	0.99336	0.99767
					0.084	0.95634	0.98117	0.99286	0.99744
					0.086	0.9553	0.98026	0.99234	0.99718
					0.088	0.95427	0.97934	0.99179	0.99691
					0.09	0.95323	0.97839	0.99122	0.99662
					0.092	0.95219	0.97741	0.99062	0.99631
					0.094	0.95115	0.97642	0.99	0.99598
					0.096	0.95011	0.97541	0.98934	0.99563
					0.098	0.94907	0.97437	0.98866	0.99525
					0.1	0.94803	0.97332	0.98796	0.99485
					0.102	0.94699	0.97224	0.98722	0.99443
					0.104	0.94595	0.97114	0.98645	0.99398
					0.106	0.94491	0.97002	0.98566	0.9935
					0.108	0.94387	0.96888	0.98483	0.99299
					0.11	0.94283	0.96771	0.98397	0.99246
					0.112	0.94179	0.96653	0.98308	0.9919
					0.114	0.94075	0.96532	0.98216	0.9913
					0.116	0.93971	0.96409	0.9812	0.99068
					0.118	0.93867	0.96285	0.98021	0.99002
					0.12	0.93763	0.96158	0.97919	0.98932
					0.122	0.93659	0.96028	0.97813	0.98859
					0.124	0.93556	0.95897	0.97704	0.98783
					0.126	0.93452	0.95764	0.97591	0.98702
					0.128	0.93348	0.95628	0.97474	0.98618
					0.13	0.93244	0.9549	0.97354	0.98529
					0.132	0.9314	0.95351	0.9723	0.98437
					0.134	0.93036	0.95209	0.97102	0.9834
					0.136	0.92932	0.95065	0.9697	0.98238
					0.138	0.92828	0.94918	0.96835	0.98132
					0.14	0.92724	0.9477	0.96695	0.98022
					0.142	0.9262	0.94619	0.96551	0.97906
					0.144	0.92516	0.94467	0.96404	0.97786
					0.146	0.92412	0.94312	0.96252	0.9766
					0.148	0.92308	0.94155	0.96096	0.97529
					0.15	0.92204	0.93996	0.95935	0.97393
					0.152	0.921	0.93835	0.9577	0.97251
					0.154	0.91996	0.93672	0.95601	0.97104
					0.156	0.91892	0.93506	0.95428	0.9695
					0.158	0.91789	0.93339	0.9525	0.96791
					0.16	0.91685	0.93169	0.95067	0.96625
					0.162	0.91581	0.92997	0.94879	0.96453
					0.164	0.91477	0.92823	0.94688	0.96275
					0.166	0.91373	0.92647	0.94491	0.9609
					0.168	0.91269	0.92469	0.94289	0.95898
					0.17	0.91165	0.92288	0.94083	0.95699
					0.172	0.91061	0.92106	0.93872	0.95493
					0.174	0.90957	0.91921	0.93655	0.9528
					0.176	0.90853	0.91734	0.93434	0.95059
					0.178	0.90749	0.91545	0.93208	0.9483
					0.18	0.90645	0.91354	0.92976	0.94594
					0.182	0.90541	0.91161	0.92739	0.9435
					0.184	0.90437	0.90966	0.92497	0.94097
					0.186	0.90333	0.90768	0.9225	0.93836
					0.188	0.90229	0.90569	0.91997	0.93567
					0.19	0.90125	0.90367	0.91739	0.93289
					0.192	0.90021	0.90163	0.91475	0.93002
					0.194	0.89918	0.89957	0.91206	0.92706
					0.196	0.89814	0.89749	0.90931	0.924
					0.198	0.8971	0.89539	0.90651	0.92085
					0.2	0.89606	0.89326	0.90365	0.9176
					0.202	0.89502	0.89112	0.90073	0.91426
					0.204	0.89398	0.88895	0.89775	0.91081
					0.206	0.89294	0.88676	0.89471	0.90726
					0.208	0.8919	0.88455	0.89162	0.90361
					0.21	0.89086	0.88232	0.88846	0.89985
					0.212	0.88982	0.88007	0.88524	0.89598
					0.214	0.88878	0.8778	0.88197	0.892
					0.216	0.88774	0.8755	0.87863	0.8879
					0.218	0.8867	0.87319	0.87522	0.88369
					0.22	0.88566	0.87085	0.87176	0.87937
					0.222	0.88462	0.86849	0.86823	0.87492
					0.224	0.88358	0.86611	0.86463	0.87035
					0.226	0.88254	0.86371	0.86098	0.86566
					0.228	0.88151	0.86129	0.85725	0.86084
					0.23	0.88047	0.85884	0.85346	0.85589
					0.232	0.87943	0.85638	0.84961	0.85081
					0.234	0.87839	0.85389	0.84568	0.8456
					0.236	0.87735	0.85138	0.84169	0.84025
					0.238	0.87631	0.84885	0.83763	0.83477
					0.24	0.87527	0.8463	0.83351	0.82915
					0.242	0.87423	0.84373	0.82931	0.82338
					0.244	0.87319	0.84113	0.82504	0.81747
					0.246	0.87215	0.83852	0.8207	0.81141
					0.248	0.87111	0.83588	0.81629	0.8052
					0.25	0.87007	0.83323	0.81181	0.79884
					0.252	0.86903	0.83055	0.80726	0.79233
					0.254	0.86799	0.82785	0.80264	0.78565
					0.256	0.86695	0.82512	0.79794	0.77882
					0.258	0.86591	0.82238	0.79316	0.77183
					0.26	0.86487	0.81962	0.78832	0.76467
					0.262	0.86383	0.81683	0.78339	0.75735
					0.264	0.8628	0.81402	0.7784	0.74985
					0.266	0.86176	0.8112	0.77332	0.74219
					0.268	0.86072	0.80835	0.76817	0.73434
					0.27	0.85968	0.80547	0.76294	0.72632
					0.272	0.85864	0.80258	0.75763	0.71812
					0.274	0.8576	0.79967	0.75225	0.70974
					0.276	0.85656	0.79673	0.74678	0.70117
					0.278	0.85552	0.79378	0.74124	0.69242
					0.28	0.85448	0.7908	0.73561	0.68347
					0.282	0.85344	0.7878	0.72991	0.67433
					0.284	0.8524	0.78478	0.72412	0.66499
					0.286	0.85136	0.78174	0.71825	0.65546
					0.288	0.85032	0.77867	0.7123	0.64572
					0.29	0.84928	0.77559	0.70626	0.63577
					0.292	0.84824	0.77248	0.70014	0.62562
					0.294	0.8472	0.76936	0.69394	0.61526
					0.296	0.84616	0.76621	0.68765	0.60468
					0.298	0.84513	0.76304	0.68127	0.59389

## Sheet: Supple Fig. 4
	T(K)	Rs (ohm)	Error bar Rs (Ohm)	Xs (Ohm)	Error bar Xs (Ohm)
	0.213	0.00666	3.46986e-06	0.0922	0.00706
	0.231	0.00682	3.41841e-06	0.09249	0.00706
	0.244	0.00697	3.89466e-06	0.09273	0.00706
	0.256	0.00711	6.52578e-06	0.09298	0.00706
	0.275	0.00733	4.40381e-06	0.09333	0.00706
	0.282	0.00735	6.89028e-06	0.0935	0.00706
	0.293	0.00746	4.25152e-06	0.09365	0.00706
	0.311	0.00776	7.6499e-06	0.09408	0.00706
	0.312	0.00774	4.62168e-06	0.094	0.00706
	0.322	0.00786	8.2066e-06	0.09424	0.00706
	0.331	0.00804	8.79385e-06	0.09452	0.00706
	0.342	0.00818	8.49121e-06	0.09471	0.00706
	0.356	0.0084	9.17009e-06	0.09508	0.00706
	0.373	0.00861	9.86288e-06	0.09545	0.00706
	0.389	0.00879	8.45401e-06	0.09588	0.00706
	0.407	0.00903	9.30959e-06	0.09628	0.00706
	0.425	0.00937	1.07248e-05	0.09671	0.00706
	0.439	0.00956	1.04776e-05	0.09712	0.00706
	0.456	0.00982	1.12454e-05	0.09757	0.00706
	0.471	0.0101	1.15049e-05	0.098	0.00706
	0.504	0.01085	1.42612e-05	0.09892	0.00706
	0.541	0.01138	1.54343e-05	0.09996	0.00706
	0.574	0.01216	1.57828e-05	0.10111	0.00706
	0.611	0.01295	1.63693e-05	0.10233	0.00706
	0.65	0.01388	2.09479e-05	0.10361	0.00706
	0.688	0.01496	2.30602e-05	0.10494	0.00706
	0.726	0.01597	2.54026e-05	0.10636	0.00706
	0.768	0.01726	2.92193e-05	0.10802	0.00706
	0.801	0.01842	3.23762e-05	0.10943	0.00706
	0.838	0.01972	3.74351e-05	0.11106	0.00706
	0.875	0.02134	4.18696e-05	0.11273	0.00706
	0.914	0.02301	4.99639e-05	0.11448	0.00707
	0.951	0.02452	5.72403e-05	0.11611	0.00707
	0.986	0.02699	6.44586e-05	0.1182	0.00707
	1.01	0.02829	6.98473e-05	0.11956	0.00707
	1.06	0.03144	8.88676e-05	0.12206	0.00707
	1.07	0.03233	9.01799e-05	0.12298	0.00707
	1.12	0.03557	0.000109161	0.12533	0.00707
	1.16	0.03878	0.000129595	0.12758	0.00707
	1.2	0.04271	0.000156322	0.12978	0.00707
	1.23	0.04717	0.000184142	0.13224	0.00708
	1.29	0.05128	0.000216137	0.13399	0.00708
	1.32	0.05481	0.000247327	0.13561	0.00709
	1.35	0.05958	0.000293882	0.13732	0.00709
	1.38	0.06371	0.000328998	0.13872	0.0071
	1.41	0.06818	0.00038573	0.14	0.0071
	1.45	0.07366	0.000444754	0.14107	0.00711
	1.46	0.07616	0.000474756	0.14157	0.00712
	1.48	0.07918	0.000520124	0.1418	0.00713
	1.49	0.08165	0.000553774	0.14214	0.00713
	1.51	0.08378	0.000581797	0.1421	0.00714
	1.52	0.08651	0.000612168	0.1427	0.00714
	1.54	0.08873	0.000656477	0.14226	0.00715
	1.55	0.09203	0.000696917	0.14228	0.00716
	1.56	0.09494	0.000746484	0.14209	0.00717
	1.58	0.09842	0.000792508	0.14175	0.00718
	1.59	0.10039	0.000830088	0.14128	0.00719
	1.61	0.10379	0.000882737	0.14039	0.0072
	1.62	0.10599	0.000931722	0.13952	0.00722
	1.63	0.10946	0.000976482	0.13875	0.00722
	1.63	0.10865	0.00147	0.13906	0.00707
	1.65	0.11194	0.00152	0.13772	0.00706
	1.66	0.11395	0.00155	0.13593	0.00706
	1.67	0.1159	0.00158	0.13527	0.00706
	1.69	0.11743	0.00161	0.13501	0.00707
	1.7	0.11889	0.00163	0.13272	0.00706
	1.71	0.12062	0.00166	0.13479	0.00707
	1.73	0.12178	0.00168	0.13455	0.00707
	1.74	0.12197	0.00168	0.13406	0.00707
	1.76	0.1228	0.00169	0.13148	0.00707
	1.78	0.12325	0.0017	0.13151	0.00707
	1.8	0.12472	0.00173	0.13496	0.00707
	1.84	0.12486	0.00173	0.13175	0.00707
	1.88	0.12564	0.00174	0.13236	0.00707
	1.92	0.12701	0.00176	0.13043	0.00707
	1.97	0.12685	0.00176	0.13624	0.00707
	2.05	0.12809	0.00178	0.13439	0.00707
	2.11	0.12873	0.00179	0.13553	0.00707
	2.19	0.12965	0.00181	0.13545	0.00707
	2.27	0.13064	0.00182	0.13649	0.00707
	2.34	0.13148	0.00184	0.13709	0.00707
	2.42	0.13281	0.00186	0.13677	0.00707
	2.51	0.13317	0.00186	0.13876	0.00707
	2.58	0.13427	0.00188	0.14074	0.00707
	2.65	0.13525	0.0019	0.14054	0.00707
	2.68	0.13539	0.0019	0.14157	0.00707
	2.81	0.13726	0.00193	0.14248	0.00707
	2.94	0.13929	0.00196	0.14421	0.00707
	3.08	0.14118	0.00199	0.14619	0.00707
	3.21	0.14377	0.00203	0.15099	0.00707
	3.38	0.14561	0.00206	0.15028	0.00707
	3.51	0.14794	0.0021	0.15186	0.00707
	3.64	0.15043	0.00214	0.15555	0.00707
	3.75	0.15272	0.00218	0.157	0.00707
	3.9	0.15505	0.00222	0.15797	0.00707
	4.01	0.15796	0.00227	0.16227	0.00707
	4.14	0.16048	0.00231	0.16445	0.00707
	4.27	0.16334	0.00235	0.16716	0.00707
	4.41	0.16602	0.0024	0.17036	0.00707
	4.54	0.16881	0.00244	0.17056	0.00707
	4.66	0.17205	0.0025	0.17524	0.00707
	4.81	0.17544	0.00255	0.17896	0.00707
	4.96	0.18065	0.00264	0.17058	0.00717
	5.1	0.18284	0.00267	0.18616	0.00707
	5.25	0.18705	0.00274	0.18989	0.00707
	5.4	0.19105	0.00281	0.19385	0.00707
	5.55	0.19468	0.00287	0.19545	0.00708
	5.7	0.19972	0.00295	0.20076	0.00708
	5.85	0.20255	0.003	0.2095	0.00709
	5.99	0.20844	0.0031	0.20978	0.00708
	6.12	0.21253	0.00316	0.21479	0.00708
	6.26	0.2169	0.00324	0.21898	0.00708
	6.34	0.21885	0.00327	0.22068	0.00707
	6.4	0.22169	0.00332	0.22352	0.00708
	6.44	0.22198	0.00332	0.22391	0.00707
	6.54	0.22553	0.00338	0.22726	0.00707
	6.65	0.22969	0.00345	0.23022	0.00707
	6.77	0.23361	0.00351	0.23338	0.00707
	6.89	0.23664	0.00356	0.24301	0.00709
	6.89	0.23701	0.00357	0.23734	0.00707
	7.12	0.24481	0.0037	0.24626	0.00707
	7.34	0.25293	0.00383	0.25329	0.00708
	7.58	0.25991	0.00395	0.26071	0.00708
	7.8	0.26776	0.00408	0.26837	0.00708
	8.02	0.27463	0.00419	0.27492	0.00708
	8.22	0.28156	0.00431	0.27926	0.00708
	8.42	0.28775	0.00441	0.28762	0.00708
	8.64	0.2941	0.00451	0.29377	0.00709
	8.84	0.30017	0.00462	0.2997	0.00709
	9.05	0.30639	0.00472	0.30507	0.00709
	9.28	0.31321	0.00483	0.31358	0.00709
	9.56	0.32022	0.00495	0.31993	0.00709
	9.79	0.32509	0.00503	0.32574	0.0071
	9.97	0.33045	0.00512	0.32921	0.0071
	10.15	0.33489	0.00519	0.33453	0.0071
	10.31	0.33788	0.00524	0.34323	0.00711
	10.49	0.3423	0.00532	0.34164	0.0071
	10.65	0.34621	0.00538	0.34529	0.00711
	10.84	0.34967	0.00544	0.34933	0.00711
	11.01	0.35331	0.0055	0.35267	0.00711
	11.16	0.35627	0.00222	0.3555	0.00711
	11.34	0.35987	0.00224	0.35882	0.00711
	11.47	0.36259	0.00565	0.36151	0.00711
	11.66	0.36534	0.0057	0.36493	0.00711
	11.81	0.36864	0.00575	0.36816	0.00711
	12	0.37426	0.00585	0.37129	0.00712
	12.41	0.37993	0.00594	0.37904	0.00712
	12.67	0.38266	0.00599	0.38164	0.00712
	12.84	0.38622	0.00605	0.38542	0.00712
	13.12	0.39031	0.00611	0.38573	0.00713
	13.34	0.39158	0.00614	0.39094	0.00713
	13.48	0.39369	0.00617	0.39336	0.00713
	13.66	0.39612	0.00621	0.3963	0.00713
	13.86	0.39809	0.00624	0.39741	0.00713
	13.98	0.39976	0.00627	0.39911	0.00713
	14.17	0.40139	0.0063	0.4007	0.00713
	14.27	0.40318	0.00633	0.40292	0.00713
	14.44	0.40522	0.00636	0.40467	0.00713
	14.61	0.407	0.00639	0.40497	0.00713
	14.74	0.40958	0.00643	0.40812	0.00714
	14.91	0.41007	0.00644	0.40998	0.00714
	15.08	0.41293	0.00649	0.41116	0.00714
	15.19	0.41313	0.00649	0.41425	0.00714
	15.38	0.41413	0.00651	0.41642	0.00714
	15.55	0.41634	0.00655	0.41607	0.00714
	15.71	0.41754	0.00657	0.41736	0.00714
	15.85	0.41934	0.0066	0.41905	0.00714
	16.01	0.42084	0.00662	0.41917	0.00715
	16.18	0.42206	0.00664	0.42199	0.00714
	16.31	0.42351	0.00667	0.42339	0.00715
	16.49	0.42423	0.00668	0.4246	0.00715
	16.61	0.42557	0.0067	0.4249	0.00715
	16.78	0.42753	0.00673	0.42718	0.00715
	16.93	0.42894	0.00676	0.42799	0.00715
	17.09	0.42899	0.00676	0.42767	0.00715
	17.24	0.43057	0.00678	0.42915	0.00715
	17.4	0.4319	0.00681	0.4309	0.00715
	17.58	0.43237	0.00681	0.4319	0.00715
	17.72	0.43441	0.00685	0.43342	0.00715
	17.91	0.43562	0.00687	0.4344	0.00715
	18.03	0.43484	0.00686	0.43516	0.00716
	18.14	0.43819	0.00691	0.43971	0.00716
	18.32	0.4355	0.00687	0.43947	0.00716
	18.45	0.43821	0.00691	0.4384	0.00716
	18.47	0.43915	0.00693	0.437	0.00716
	18.58	0.43669	0.00689	0.43582	0.00718
	18.59	0.44032	0.00695	0.43931	0.00716
	18.75	0.44099	0.00696	0.44017	0.00716
	18.91	0.44186	0.00697	0.44135	0.00716
	19.07	0.44222	0.00698	0.44208	0.00716
	19.2	0.44317	0.00699	0.44326	0.00716
	19.37	0.44449	0.00702	0.44424	0.00716
	19.55	0.44544	0.00703	0.44572	0.00716
	19.72	0.44611	0.00704	0.44659	0.00716
	19.89	0.44766	0.00707	0.44657	0.00716
	20.02	0.44805	0.00708	0.44725	0.00716
	20.17	0.4518	0.00714	0.45645	0.00721
	20.33	0.44986	0.00711	0.4489	0.00716
	20.47	0.45028	0.00711	0.44949	0.00717
	20.61	0.45073	0.00712	0.45021	0.00717
	20.78	0.45206	0.00714	0.45342	0.00717
	20.93	0.45152	0.00713	0.45065	0.00717
	21.09	0.45319	0.00716	0.45217	0.00717
	21.28	0.45522	0.0072	0.45337	0.00717
	21.44	0.45564	0.0072	0.4561	0.00717
	21.53	0.45604	0.00721	0.45264	0.00718
	21.65	0.45667	0.00722	0.45561	0.00717
	21.95	0.45714	0.00723	0.45659	0.00717
	22.23	0.45851	0.00725	0.45836	0.00717
	22.49	0.46063	0.00728	0.45935	0.00718
	22.78	0.46029	0.00728	0.46058	0.00718
	23.06	0.46201	0.00731	0.46146	0.00718
	23.32	0.46265	0.00732	0.46213	0.00718
	23.65	0.46406	0.00734	0.46327	0.00718
	23.8	0.46447	0.00735	0.46348	0.00718
	24.06	0.46382	0.00734	0.46062	0.00719
	24.29	0.46317	0.00733	0.47017	0.0072
	24.55	0.46816	0.00741	0.47253	0.00719
	24.83	0.46979	0.00743	0.46717	0.00719
	25.07	0.46921	0.00743	0.46802	0.00718
	25.41	0.47009	0.00744	0.47084	0.00718
	25.67	0.47031	0.00744	0.47009	0.00719
	26.04	0.47057	0.00745	0.47083	0.00719
	26.24	0.4433	0.00659	0.4717	0.00718
	26.52	0.47206	0.00747	0.47326	0.00719
	26.8	0.47328	0.00749	0.47298	0.00719
	27.03	0.47334	0.00749	0.47379	0.00719
	27.28	0.47452	0.00751	0.47502	0.00719
	27.5	0.47508	0.00752	0.47364	0.00719
	27.79	0.47549	0.00753	0.47554	0.00719
	28.07	0.47639	0.00755	0.47612	0.00719
	28.32	0.47624	0.00754	0.47589	0.0072
	28.59	0.47648	0.00754	0.47743	0.00719
	28.92	0.53368	0.00944	0.47768	0.00719
	29.2	0.47781	0.00756	0.47777	0.0072
	29.48	0.48067	0.00761	0.47896	0.0072
	29.76	0.47868	0.00758	0.47931	0.0072
	29.99	0.4795	0.00759	0.47962	0.0072
	30.24	0.48057	0.00761	0.47836	0.0072
	30.56	0.48119	0.00762	0.48141	0.0072
	30.81	0.48111	0.00762	0.48072	0.0072
	31.07	0.48172	0.00763	0.48251	0.0072
	31.37	0.48157	0.00763	0.48183	0.0072
	31.59	0.48281	0.00765	0.48269	0.0072
	31.9	0.48272	0.00764	0.48338	0.0072
	32.18	0.48282	0.00765	0.48333	0.0072
	32.45	0.48297	0.00765	0.4838	0.0072
	32.67	0.4823	0.00764	0.4847	0.0072
	33.02	0.48422	0.00767	0.48552	0.0072
	33.25	0.48614	0.00769	0.48823	0.00721
	33.57	0.48415	0.00766	0.48524	0.0072
	33.84	0.48544	0.00769	0.48579	0.0072
	34.16	0.48537	0.00768	0.48624	0.0072
	34.41	0.48617	0.0077	0.48704	0.0072
	34.74	0.48604	0.00769	0.48713	0.0072
	34.99	0.48612	0.00769	0.48762	0.0072
	35.33	0.48608	0.00769	0.487	0.00721
	35.63	0.48644	0.0077	0.48772	0.0072
	35.84	0.48699	0.00771	0.48876	0.00721
	36.1	0.48741	0.00772	0.48884	0.0072
	36.45	0.48757	0.00772	0.48872	0.00721
	36.67	0.48555	0.00769	0.48719	0.00721
	36.98	0.4884	0.00773	0.48879	0.00721
